# Supplementary material for: A novel hereditary encephalopathy in four related Labrador Retrievers associated with a missense variant in the ALDH5A1 gene
Source: J Vet Intern Med. 2026 Jan 21;40(1):aalaf021. doi: 10.1093/jvimsj/aalaf021 (PMC12881967; doi:10.1093/jvimsj/aalaf021)
Supplement: aalaf021_Supplemental_Files [file aalaf021_supplemental_files.zip]

Archive with 4 entries (4 files):
- Supplemental_Information_aalaf021.docx
- Supplementary_Video_1_aalaf021.MP4
- Supplementary_Video_2_aalaf021.MP4
- Supplementary_Video_3_aalaf021.MP4
